# Supplementary material for: Profiles of Civic Engagement and Their Association with Depression, Anxiety, and Stress Among Nursing Students in Saudi Arabia
Source: Healthcare (Basel). 2026 Jul 17;14(14):2155. doi: 10.3390/healthcare14142155 (PMC13411811; doi:10.3390/healthcare14142155)
Supplement: Supplementary file 1 [file healthcare-14-02155-s001.zip]

Archive with 1 entries (1 files):
- healthcare-4374711-supplementary.pdf
